# Supplementary material for: Center Degenerated Walking-Primer PCR: A Novel and Universal Genome-Walking Method
Source: Curr Issues Mol Biol. 2025 Aug 1;47(8):602. doi: 10.3390/cimb47080602 (PMC12384727; doi:10.3390/cimb47080602)
Supplement: Supplementary file 1 [file cimb-47-00602-s001.zip]

Archive with 2 entries (2 files):
- Supplementary Figure S1.pdf
- Supplementary File S1. Animation Demonstration.pptx
